# Supplementary material for: Attenuation of Polycyclic Aromatic Hydrocarbon (PAH)-Mediated Pulmonary DNA Adducts and Cytochrome P450 (CYP)1B1 by Dietary Antioxidants, Omega-3 Fatty Acids, in Mice
Source: Antioxidants (Basel). 2022 Jan 5;11(1):119. doi: 10.3390/antiox11010119 (PMC8773186; doi:10.3390/antiox11010119)
Supplement: Supplementary file 1 [file antioxidants-11-00119-s001.zip]

Archive with 1 entries (1 files):
- antioxidants-1412142-supplementary.xlsx
