# Supplementary material for: Attenuation of Polycyclic Aromatic Hydrocarbon (PAH)-Mediated Pulmonary DNA Adducts and Cytochrome P450 (CYP)1B1 by Dietary Antioxidants, Omega-3 Fatty Acids, in Mice
Source: Antioxidants (Basel). 2022 Jan 5;11(1):119. doi: 10.3390/antiox11010119 (PMC8773186; doi:10.3390/antiox11010119)
Supplement: Supplementary file 1 [file antioxidants-11-00119-s001.zip › antioxidants-1412142-supplementary.xlsx]

## Sheet: Intensity data
		lung-GRP78
	Lane No.	1	2	3	4	5	6	7	8	9	10	11	12
	Treatment	CO+CO	CO+CO	CO+BP	CO+BP	FO+BP	FO+BP	EPA+BP	EPA+BP	DHA+BP	DHA+BP	E+D+BP	E+D+BP
	Volume(Int)	14369760	12429346	14288194	12354206	13154532	12338974	13169696	12374164	14415252	14475534	14390466	13332692
		Lung-1B1
	Lane No.	1	2	3	4	5	6	7	8	9	10	11	12
	Treatment	CO+CO	CO+CO	CO+BP	CO+BP	FO+BP	FO+BP	EPA+BP	EPA+BP	DHA+BP	DHA+BP	E+D+BP	E+D+BP
	Volume(Int)	1068688	765510	1716218	2129352	2045678	1670352	2574854	1454282	1327428	1304172	1917328	2343178
		Lung-1A1																Table S1
	Lane No.	1	2	3	4	5	6	7	8	9	10	11	12
	Treatment	CO+CO	CO+CO	CO+BP	CO+BP	FO+BP	FO+BP	EPA+BP	EPA+BP	DHA+BP	DHA+BP	E+D+BP	E+D+BP
	Volume(Int)	509256	716991	2018148	1948122	1928322	2141172	2147508	2077878	2091012	2247531	2106852	1945680
		Liver-GRP78
	Lane No.	1	2	3	4	5	6	7	8	9	10	11	12
	Treatment	CO+CO	CO+CO	CO+BP	CO+BP	FO+BP	FO+BP	EPA+BP	EPA+BP	DHA+BP	DHA+BP	E+D+BP	E+D+BP
	Volume(Int)	22599324	25677786	27235258	28148838	27243554	25044400	23928044	22127710	20479118	20861822	21348770	24354030
		Liver-1A1
	Lane No.	1	2	3	4	5	6	7	8	9	10	11	12
	Treatment	CO+CO	CO+CO	CO+BP	CO+BP	FO+BP	FO+BP	EPA+BP	EPA+BP	DHA+BP	DHA+BP	E+D+BP	E+D+BP
	Volume(Int)	32868	234795	1001286	1505592	739893	990759	1027389	987624	791175	491469	1039368	556215
		Liver-1A2
	Lane No.	1	2	3	4	5	6	7	8	9	10	11	12
	Treatment	CO+CO	CO+CO	CO+BP	CO+BP	FO+BP	FO+BP	EPA+BP	EPA+BP	DHA+BP	DHA+BP	E+D+BP	E+D+BP
	Volume(Int)	4531098	6298809	23120460	2.2213e+07	2.27526e+07	24174513	24057396	2.31933e+07	23748516	2.58234e+07	2.44675e+07	2.36042e+07
		Liver-1B1
	Lane No.	1	2	3	4	5	6	7	8	9	10	11	12
	Treatment	CO+CO	CO+CO	CO+BP	CO+BP	FO+BP	FO+BP	EPA+BP	EPA+BP	DHA+BP	DHA+BP	E+D+BP	E+D+BP
	Volume(Int)	233662	174570	123750	43384	58982	32736	43296	24090	16698	82962	79772	83776
